# Supplementary material for: The role of leisure-time physical activity in maintaining cervical lordosis after anterior cervical fusion and its impact on the motor function in patients with hirayama disease: a retrospective cohort analysis
Source: BMC Musculoskelet Disord. 2023 Nov 21;24:903. doi: 10.1186/s12891-023-07038-w (PMC10662470; doi:10.1186/s12891-023-07038-w)
Supplement: Supplementary file 8 — Supplementary Material 8: Raw data [file 12891_2023_7038_MOESM8_ESM.xlsx]

## Sheet: raw data
Patient ID	age	Sex	Disease duration	Symptomatic side	Deep hyperreflexia	Positive pyramidal sign	Localized cord atrophy	High-signal lesion	Snake-eye appearance	Neck-neutral LOA	Number of surgical segments	Follow-up time	Before operation	DASH score	Symptomatic HGS	Less-symptomatic HGS	Symptomatic CMAP	Symptomatic SMUP	Symptomatic MUNE	Less-symptomatic CMAP	Less-symptomatic SMUP	Less-symptomatic MUNE	After operation	DASH score	Symptomatic HGS	Less-symptomatic HGS	Symptomatic CMAP	Symptomatic SMUP	Symptomatic MUNE	Less-symptomatic CMAP	Less-symptomatic SMUP	Less-symptomatic MUNE	IPAQ	Transportation IPAQ	Domestic/Garden IPAQ	Work IPAQ	Leisure-Time IPAQ	Total IPAQ	Types of exercises	X-ray	Preoperative C2-C7 Cobb's	Postoperative 3-day C2-C7 Cobb's	Postoperative 2-year C2-C7 Cobb's	Preoperative CSA	Preoperative Fatty infiltration	Postoperative CSA	Postoperative Fatty infiltration
1	17	male	24	Right							2	22		13.89	32.7	37.8	3.3	125	26	5.2	255	20		13.5	39.3	39.9	4.9	147.1	33	5.7	121.3	47		360	0	0	1248	1608	Jogging		-6	1.3	10.2	6.4	0.34	8.24	0.27
2	20	male	84	Right	Positive	Positive	Positive	Positive	Positive		2	23		5.77	6.1	13.3	7.5	103.4	73	8	102.4	78		4.8	7	17.7	7.7	75.7	102	9.4	117.5	80		1239	0	0	0	1239			25.9	26.3	18.5
3	20	male	30	Left	Positive	Positive	Positive				2	18		5	26	23.5	2.4	130	18	6.2	121.3	51		5.2	24.3	29.8	2.4	125	19	4.3	91.5	47		864	0	1893	540	3297	Jogging		21.5	19	17.1	8.3	0.18	7.58	0.21
4	16	male	3	Right							2	21		10	34.1	39.5	10	43.8	228	11	37	297		9.9	35.8	39.6	10.6	52.2	203	11.7	41.3	283		0	420	0	0	420			-2.9	11.5	6	10.62	0.16	20.25	0.14
5	18	male	12	Right			Positive			Positive	2	22		32	4.9	16	1.7	207	8	4.8	197.5	24		30.3	6.5	11.6	3.1	188.2	16	6.2	106.9	58		936	0	0	1264	2200	Strength training		-11.5	4.3	10.3
6	19	male	24	Right							2	24		0	39.1	46.4	6	49	122	10.3	54.9	188		0	37.8	46.7	6.6	65	102	10.5	56.1	187		0	300	2671	0	2971			2.7	11.3	2.5
7	18	male	12	Left			Positive				2	23		5.21	18.6	27.5	5.4	70.5	77	8.5	52.9	161		5.5	19.6	25.8	5	61.4	81	8.6	50.9	169		0	270	0	450	720	Walking		9.7	12.6	14
8	21	female	96	Right	Positive	Positive	Positive	Positive	Positive		2	22		21.43	10.4	15.1	3.6	72.2	50	6.1	101.7	60		16.5	15.9	22.1	6.6	101.5	65	7.5	81.5	92		264	0	1130	2088	3482	Cycling		-2.3	-4.9	12.5
9	22	male	72	Right	Positive	Positive		Positive		Positive	3	23		3.45	31.4	36.3	8.7	109.9	79	9.5	101	94		2.5	33.7	41.2	7.8	91.9	85	8.7	89.7	97		0	330	2573	0	2903			-3.6	15.9	6.5	8.37	0.18	9.22	0.2
10	17	female	24	Right						Positive	2	25		8.33	15.6	20.5	3.7	95.1	39	5.2	108.4	48		8.3	18.4	21.5	4.2	70.5	60	6.1	124.5	49		462	270	0	435	1167	Flying a kite		5.7	19.5	22.2	5.72	0.27	4.06	0.31
11	21	male	36	Right	Positive	Positive					2	20		6.73	18.2	25.1	4.1	69.1	59	4.5	109.7	41		8.4	14.8	22.4	2.1	88	24	4.1	215.8	19		600	0	2779	0	3379			28.4	34.2	11
12	15	male	6	Right							2	39		5	22.3	37.7	8.4	47.5	177	13.5	45	300		6.3	23.7	30.4	7.5	35.8	209	12.9	44.5	290		837	360	0	2160	3357	Calisthenics		-1.4	5.1	18.5	7.99	0.44	11.14	0.3
13	23	male	72	Right	Positive	Positive	Positive				2	31		5.77	41.4	42.8	9.9	57.3	173	11.8	61.7	191		6.5	31.1	41.9	9.7	63.6	153	9.3	76.2	122		438	0	2582	0	3020			18.5	26.7	7.1	9.25	0.17	5.48	0.3
14	17	male	24	Right	Positive	Positive	Positive	Positive			2	23		12.93	20.1	35	5.8	163.3	36	13.2	105	126		10.8	30.8	37.6	5.5	127.3	43	12.8	108.5	118		462	0	0	1440	1902	Jogging		39.6	41	40.7
15	18	male	12	Left			Positive	Positive	Positive		2	21		4.81	29.8	32.5	7.3	74.9	97	12	52.7	228		2.2	31.3	32.4	6.2	53.8	115	12.8	47.9	267		693	264	1173	0	2130			2.6	15	8.2	8.31	0.18	6.9	0.27
16	19	male	24	Right							2	45		0.89	10.9	18.2	3.1	134.1	23	7	92.1	76		1.3	12.4	18.9	2.9	176.5	16	7.3	97.3	75		0	180	2491	0	2671			4.6	3.7	10	9.3	0.26	9.54	0.24
17	23	male	84	Right							2	28		2.68	41.5	40.6	10.1	113.5	89	12.3	98.8	124		4	29.6	38.2	11.9	83.9	142	13.1	86.2	152		720	0	926	0	1646			18.8	28.6	22.2	11.91	0.26	9.05	0.22
18	17	male	24	Right	Positive	Positive	Positive			Positive	2	23		5	38.3	42	9.2	59.4	155	13	59.5	218		5.1	32.7	41.1	11.7	62.8	186	13.5	52.3	258		264	405	0	0	669			-6.5	16.5	7.8	8.06	0.3	8.44	0.23
19	17	male	6	Left							2	20		3.85	7.7	42.4	2.3	122	19	4.3	149.8	29		4.2	5.3	37.8	2.2	143.8	15	4.5	214.3	21		0	300	0	0	300			18.4	12.7	14.2
20	19	male	12	Right			Positive				2	22		1.79	15.1	27.9	4.5	58	78	5	65	77		2.1	16.5	23.7	4.1	47.2	87	4	58	69		0	360	2215	450	3025	Climbing (by stairs)		1.8	5.5	4.7	7.89	0.21	10.89	0.2
21	20	female	6	Right			Positive				2	22		2.78	39.8	40.4	9.5	66.5	143	10.8	55.4	195		2	41.6	44.1	9.4	86.4	109	10.5	53.3	197		528	0	858	0	1386			7.5	16.1	9.9	4.75	0.17	3.65	0.22
22	20	male	48	Left	Positive	Positive					2	19		3.57	17.6	33.4	7.4	238.3	31	9	57.5	157		2	18.9	36.5	7.2	235.5	31	10.5	71.9	146		1200	0	2540	0	3740			7.7	9	11.1	8.71	0.19	13.82	0.17
23	22	male	36	Right	Positive	Positive	Positive				2	19		2.88	18.9	29.1	4.9	85.9	57	8.5	60.3	141		2.7	19.4	29.4	4.6	73.4	63	8.9	63.1	141		1122	0	880	640	2642	Playing badminton		7.4	12.8	12.9	9.27	0.22	8.11	0.21
24	16	male	8	Right							2	24		4	25.8	30.2	10.5	112	94	9	58.3	154		5.1	20.2	26.7	10.2	127.2	80	10.4	71.7	145		330	0	0	960	1290	Playing badminton		30.3	34.4	30.3
25	19	male	12	Right							2	25		4.63	37.1	41	6.5	55.1	118	7.5	53.1	141		4	34.3	43.8	6.3	62.7	100	6.5	43	151		462	0	0	0	462			-11.9	-4.1	-10.3
26	18	male	12	Left			Positive				2	38		4.46	23.8	33.4	5.3	187.3	28	7	155.4	45		3.8	19.2	29	5.3	284.2	19	7.1	142	50		330	0	0	0	330			-4.1	14.1	31	8.96	0.28	9.86	0.19
27	16	male	12	Right							2	23		16.07	35.2	38.1	9.2	80.8	114	11	57.1	193		16.9	31	37.3	9.1	73.6	124	10.9	58	188		1073	0	0	0	1073			-1.2	10.5	3.1	6.07	0.3	10.22	0.27
28	18	male	10	Right							2	22		5	21.1	32.9	11.5	72.7	158	11.9	42	283		5.1	23.9	29.5	10.8	84.5	128	11	38.2	288		1497	0	0	0	1497			4.7	2.1	13.8
29	19	male	12	Left							2	40		12.07	14.5	23.1	4	130.2	31	6.2	84.7	73		9.4	15.1	28.1	3.6	115.6	31	5.6	62.9	89		384	315	0	0	699			1.3	12.2	9.4	6.41	0.38	9.07	0.26
30	17	male	4	Left			Positive				2	37		3	33.1	44.6	9.5	46.3	205	13.5	52	260		4	29.6	38.2	9.1	43.6	209	12	44.3	271		360	360	0	0	720			6.5	13.7	6.3	10.07	0.21	15.02	0.22
31	17	male	18	Left	Positive	Positive				Positive	2	19		3.85	19.7	31	4.5	289.2	16	8.4	117.4	72		4	16.4	28.8	3.1	400	8	6.8	121.4	56		660	0	0	0	660			-7.4	11.4	-4.9	10.4	0.22	7.85	0.29
32	18	male	18	Right	Positive	Positive	Positive				2	21		5.77	31.1	34.8	7.5	56	134	9	43.5	207		2.7	35.5	36.2	7.3	54.4	134	9.1	46.2	197		198	0	0	0	198			7.7	11.6	13.1	12.06	0.17	12.15	0.25
33	16	male	12	Left							2	22		1.92	30.8	39.4	9.1	282.8	32	10.7	48	223		4.2	25.4	33.9	8.7	338.5	26	10.5	49.1	214		792	0	0	1600	2392	Cycling		10.2	16	10.2
34	17	male	24	Left							2	20		11.11	19.8	22.5	5.8	114	51	6	104	58		10.1	22.6	30.2	5.9	125	47	5.4	91.5	59		225	0	0	0	225			4.5	20	20.3	9.98	0.24	9.44	0.23
35	26	female	144	Left	Positive	Positive	Positive	Positive	Positive		2	44		20.54	40.5	44.8	7.4	55.7	133	9.1	56	163		17.8	42.3	44.1	6.9	56.5	122	8.8	51.8	170		690	180	2048	0	2918			-1.2	11.7	16.8	6.52	0.38	5.92	0.29
36	17	male	12	Right	Positive	Positive	Positive	Positive			2	19		6	27.4	32.8	4	48.8	82	7.8	39.6	197		2	31	34.7	6.9	60.3	114	9	40.7	221		0	210	0	560	770	Wushu		11.3	16.5	31.2
37	17	male	3	Right							2	36		13.54	40.8	44.6	10.7	72.1	148	13.3	38.1	349		9.4	41.4	44.5	10.9	73.3	149	13.7	39.3	349		198	0	0	0	198			4.2	15.2	22.6	7.3	0.14	8.84	0.22
38	31	male	120	Left	Positive	Positive	Positive	Positive	Positive		2	18		17.59	5.9	19.1	5.4	112.1	48	6.3	76.3	83		17.7	5.1	12.9	3.3	147.8	22	5.6	100	56		396	315	0	0	711			23.9	37	20.8	7.47	0.2	5.11	0.22
39	16	male	3	Left	Positive	Positive					2	19		1	36.1	38.5	7.2	48.8	148	11.9	52.2	228		1.6	34.8	37.9	7.8	54.9	142	10.5	45.9	229		600	0	0	0	600			2.7	2.1	-4.2	11.32	0.29	9.41	0.19
40	22	male	36	Right							2	19		31.25	8.6	15.7	1.7	107	16	4.7	220	21		29.4	14.7	17.1	1.7	85.7	20	5.3	182.8	29		0	0	1400	0	1400			-1.1	1.8	2.8	10.1	0.25	7.99	0.21
41	18	male	16	Right			Positive				2	18		5	11.5	15.9	4	82	49	4.3	84.5	51		7.6	11.2	14.7	3.5	80	44	4.3	97.7	44		0	0	1389	0	1389			9.3	10.1	7.2
42	16	male	12	Right							2	22		1	31.1	33.9	9	123	73	7.8	79.7	98		1.2	33.8	40.6	9.1	167.3	54	7.9	88.8	89		297	420	0	0	717			-3.1	8.7	11.6	9.63	0.16	10.92	0.18
43	16	male	6	Left	Positive	Positive	Positive				2	30		21.43	8	30	1.3	110.6	12	3.9	119.8	33		20.5	10.1	30.3	1.9	66.7	28	4.2	123.5	34		0	360	0	0	360			-14.3	7.2	-0.5	9.34	0.34	9.29	0.24
44	17	male	36	Left			Positive				2	26		12.93	10.6	44.6	5.3	164.7	32	5.2	88.8	59		19.6	9.4	41.7	2.7	200	14	3.1	86.1	36		897	0	1974	0	2871			26.4	22.1	-2.9	5.32	0.15	7.13	0.31
45	15	male	6	Right							2	23		2.68	37.4	38.6	7.5	42.9	175	9	52.8	170		3	31.7	37.5	6.5	36.3	179	10	61	164		792	300	0	0	1092			4.6	17.2	-3.4	13.19	0.22	7.6	0.42
46	13	male	3	Left	Positive	Positive					2	20		2.88	38	43.7	9.3	45.9	203	12.3	46.1	267		2	41	44.8	12	53.5	224	13.8	61.9	223		558	180	0	1920	2658	Calisthenics		8.7	14.8	19.7	7.96	0.14	8.24	0.2
47	18	male	12	Left	Positive	Positive					3	21		2.78	32.5	36.8	8.6	166.3	52	7.1	60.3	118		3	27.7	34.6	6.6	279.2	24	5.8	59.2	98		0	0	2728	0	2728			13.9	10.9	13.1	9.75	0.12	7.46	0.28
48	18	male	12	Left	Positive	Positive				Positive	2	25		2.88	32.4	44.6	4.6	107	43	10.4	47.9	217		2.1	30	38.8	4.7	92.3	51	10.4	47.9	217		600	0	2050	0	2650			9.3	10.7	4
49	17	male	36	Right	Positive	Positive	Positive				2	19		12.93	15.6	35.2	4.5	168.5	27	6.9	56.5	122		10	28.1	36.4	6	119.6	50	8.5	51.5	165		0	315	0	1160	1475	Calisthenics		29.5	30.7	23.1
50	16	male	24	Left	Positive	Positive	Positive				2	23		5	25.5	23.1	7	180.9	39	8.1	71.3	114		4.8	27.9	28	6.4	144.4	44	8.3	93.3	89		0	0	1824	0	1824			1.6	9.7	6.6
51	14	female	6	Left			Positive				2	22		14.13	36.8	40.4	10.1	86	117	10.8	51.2	211		15.2	32.3	36.3	9.7	99	98	10.2	43.2	236		330	0	0	0	330			4.5	20	3.8
52	14	male	3	Right							2	37		1.79	39.2	40.6	8.9	53.7	166	12.1	54.9	220		2	38.4	41.4	8.7	50.6	172	13.2	51.8	255		264	300	0	0	564			16.2	12.5	-3.2	7.23	0.09	7.48	0.29
53	16	male	12	Right			Positive			Positive	2	36		7.14	18.3	24.4	3.8	98.1	39	3.1	66.1	47		6.7	21.2	24.9	3.7	56.7	65	3.6	124.1	29		495	420	0	0	915			-0.9	7.1	9.4	7.69	0.34	8.25	0.31
54	16	male	8	Right							3	24		5.56	33.9	41	7	48.8	143	12.4	66	188		6.2	30.7	39.4	6.5	53.7	121	12.8	67.7	189		1158	0	0	0	1158			20.8	15.3	16.8	7.37	0.21	4.85	0.14
55	17	male	36	Left	Positive	Positive	Positive				3	22		13.79	15.8	38	3.3	114.3	29	8.4	54.9	153		17.2	18.6	29.4	1.4	71.4	20	7.9	72.5	109		0	0	0	1440	1440	Playing basketball		2.6	4	2.4
56	16	male	3	Right	Positive	Positive	Positive				2	22		1.79	39.9	40.5	11.9	78.6	151	10.6	49	216		1.3	40.6	42.6	11.1	73.2	152	11.2	50.5	222		1133	0	0	0	1133			1.7	8.5	11.5
57	17	male	6	Right							2	20		22.83	7.5	21.5	3	198.3	15	6.8	187.4	36		27.6	7.3	18.2	7.6	187.8	40	9	128.6	70		396	270	0	0	666			-14.5	-13.1	1.9	8.69	0.22	5.11	0.35
58	15	male	12	Left	Positive	Positive				Positive	2	22		17.59	15.6	18.3	2.3	58.5	39	5.6	97.3	58		15.4	19.3	21.9	4.9	92.6	53	7.5	68.8	109		462	270	0	630	1362	Strength training		1.6	9.1	3.5
59	19	male	36	Right	Positive	Positive				Positive	3	21		10	34.4	36.8	4.4	50.1	88	5.3	192.4	28		10.2	31.2	33.5	4.2	39.8	106	4.9	181.5	27		396	0	1403	0	1799			6	5.2	7
60	15	male	12	Right	Positive	Positive				Positive	2	32		4.63	18	29.5	9	291.6	31	5.2	162.9	32		6.4	19.3	24.9	7.1	450	16	4.5	214.3	21		330	0	0	1680	2010	Swimming		-16.3	-8	-10.3	8.53	0.26	5.54	0.24
61	15	male	42	Left			Positive				3	22		24.04	5.2	19.9	6.9	102.1	68	8.7	71.7	121		22	10.7	22.9	6.7	81.9	82	8.5	71.4	119		600	150	0	1680	2430	Cycling		23.2	24.3	27.2
62	16	male	12	Right							2	22		5.43	28.7	30.9	7.3	119.9	61	7.7	91	85		5.2	24.9	37.5	6.3	256	25	6.5	106.6	61		600	0	0	720	1320	Brisk walking		2	22	12
63	20	male	36	Left	Positive	Positive	Positive	Positive			2	25		5.56	29	41.2	1.9	47	40	5.8	82.7	70		3.4	31.1	45.7	4.2	50	84	5.9	43.4	136		0	0	1688	640	2328	Brisk walking		17.6	18.7	20.6	9.29	0.27	7.46	0.14
64	18	male	12	Left	Positive	Positive		Positive		Positive	3	19		11.11	17.7	27.2	5.9	153.8	38	5.7	84.6	67		12.5	18.8	31.2	4.5	102.2	44	6.1	122	50		0	0	3386	0	3386			-6.8	3.3	-2.6	7.65	0.41	11.05	0.23
65	18	male	8	Right	Positive		Positive				2	22		2.08	34.2	38.6	6.1	65.7	93	9.4	63	149		2	37.1	38.7	7.9	65	122	11.4	65.1	175		378	0	2409	0	2787			10.4	14.6	33
66	16	male	24	Right			Positive				2	23		19.44	19.3	23	8.9	209	43	9	58.9	153		21.3	19.5	21.6	5.5	175	31	8.2	65.6	125		480	0	0	0	480			-2	4.7	-0.2
67	20	male	24	Right	Positive		Positive				2	23		12	16.3	22.4	3.9	80	49	5.8	124.6	47		10.3	14.4	20.4	1.8	95	19	3.9	105.4	37		0	0	1464	2880	4344	Playing football		7.1	11.4	19	9.77	0.15	11.5	0.25
68	19	male	24	Left	Positive		Positive				2	23		1.79	32.6	43.9	4.3	96.5	45	6.9	91.5	75		0	37.5	46.4	3.4	109.4	31	6.8	86.1	79		0	0	1551	0	1551			14.8	33.1	28.7
69	24	male	48	Right	Positive		Positive	Positive	Positive		2	23		12.5	10.7	20.6	8.9	77.5	115	10.3	55.3	186		14	9.7	19.6	10.7	56.8	188	11.9	49.6	240		360	300	0	270	930	Walking		17.8	16.7	11.2
70	15	male	2	Left	Positive		Positive				3	22		4.46	34.7	41.3	8.2	64.5	127	11.1	54.1	205		6.7	34	38.8	7.7	66.7	115	12.1	59.6	203		690	0	0	0	690			1.4	8.8	-0.1	13.21	0.21	10.8	0.2
71	16	male	24	Right							2	18		11.11	14.6	23.4	4.1	74.1	55	9.5	68.6	138		11	17.2	25.6	7.5	85.4	88	10.4	53.6	194		0	300	0	450	750	Walking		2.9	2.3	1.4	9.9	0.24	9.57	0.37
72	16	male	36	Left			Positive			Positive	2	21		23.15	9.3	29.7	4.4	354.1	12	7	138.4	51		19.9	16.9	33.9	6.1	167.6	36	7.6	86.4	88		330	0	0	0	330			-23.4	-14.3	0.8
73	28	male	180	Left	Positive		Positive	Positive	Positive		2	24		3.9	22.7	35.1	3.2	163.7	20	6	158.2	38		6.3	24.5	43	5.5	83.6	66	8	148.1	54		396	450	2319	0	3165			1.1	2.9	7.7	11.48	0.18	10.75	0.2
74	17	male	18	Left						Positive	2	22		3.6	40.5	41.8	1.9	136.9	14	6	110	55		7.2	40.9	45.8	4.4	93.8	47	7	78.7	89		0	240	0	0	240			-1.7	0.8	13.4
75	17	male	24	Right							2	22		3.9	29	34.1	4.8	131.5	37	6.5	122.5	53		8.7	26.6	29.5	4.9	116.3	42	6.4	142.2	45		198	0	942	0	1140			5.5	8.5	1.9	9.72	0.13	6.32	0.24
76	26	male	24	Left	Positive						2	23		8	25.8	23.2	8.4	106.8	79	10.5	45.9	229		10.2	26	28	8	106	75	11	47.4	232		0	270	0	840	1110	Strength training		9.4	20.5	27.2	7.19	0.44	6.16	0.3
77	21	male	24	Right	Positive						2	22		8.3	20.2	29	3.3	139.3	24	8.4	80.1	105		10.5	19.5	24.3	3.1	228.6	14	8	89.9	89		498	270	2393	0	3161			8.1	20.9	27	9.14	0.1	8.95	0.24
78	20	male	24	Left							2	25		9	37.9	40.5	1.8	52.3	34	3.8	86.3	44		3.5	41.4	42.1	1.4	100	14	4	200	20		231	315	3596	0	4142			12.1	7.3	2.1	9.65	0.21	8.47	0.24
79	25	male	60	Left	Positive						2	21		12	30.4	34.4	9.6	57.7	166	11.4	40.3	283		5.6	26.4	30.6	10.1	61.4	164	11.6	43	270		396	0	2611	840	3847	Jogging		11.7	16.2	18.3	10.31	0.23	8.1	0.25
80	16	male	48	Left			Positive				2	22		15.1	21.1	29.1	10.8	57	189	12.2	42.3	288		5.2	26.5	31	9.9	57.5	172	13	43.5	299		462	315	0	0	777			18.3	10.8	8.5	8.11	0.16	7.58	0.21
81	19	male	12	Right			Positive			Positive	2	23		10	36.9	37.4	11.7	58.4	200	12.1	134.9	90		2.2	32.5	34.9	11.4	57.8	197	12	160	75		396	0	1948	0	2344			14	10.8	0	10.85	0.2	9.76	0.25
82	26	male	96	Left	Positive		Positive	Positive	Positive		2	23		23.2	20.4	33.6	7.5	58.3	129	12.7	120.6	105		15.3	21.2	31	5.1	55.9	91	8.9	83.2	107		540	0	1384	0	1924			20.3	18.8	27.6	10.84	0.18	4.14	0.25
83	16	male	24	Right	Positive		Positive	Positive		Positive	2	25		8	31.6	40.1	6.6	81.4	81	4.1	124.1	33		2.2	32.3	41.2	5.8	88.1	66	5	90.9	55		396	270	0	1680	2346	Strength training		12.7	7.3	23.6	8.34	0.22	8.54	0.14
84	14	male	24	Right							2	25		6.7	7.5	16.1	6.9	80.2	86	11.6	44.7	260		13.2	6.7	12.7	7	64	109	12.8	45.9	279		660	300	0	0	960			9.2	17.9	21.1
85	17	male	24	Right							2	22		9.5	40.6	44.4	3.6	115.1	31	4.3	135.6	32		2	37.8	40.3	3.9	74.1	53	4.8	154.8	31		810	420	0	0	1230			10.6	9	13.8
86	16	female	24	Left	Positive						2	42		1.8	19.9	31.1	5.8	228.8	25	7.4	103.3	72		0	21.6	34.1	6.1	139	44	7.6	93.8	81		1140	0	0	0	1140			-20.2	1.4	2.4	9.46	0.16	8.38	0.28
87	27	male	24	Right	Positive						2	20		12.9	12.8	36.6	10	49.9	200	11.9	38.8	307		3	11.2	33.2	9.6	51.9	185	12	40.1	299		797	0	1376	0	2173			21.3	20.7	13.1	12.08	0.11	11.91	0.21
88	16	male	6	Left	Positive						2	22		1.8	11.9	20.4	6.9	167.4	41	7.6	64.9	117		10.6	18.5	25.3	9.2	129.2	71	10.7	60.8	176		540	300	0	0	840			-9.7	-6.2	6.1
89	27	male	120	Right			Positive	Positive	Positive		2	22		1.8	12.6	16.6	5.4	215.6	25	8.1	147.1	55		8.1	19.6	19.6	7.3	129.8	56	8.1	113.5	71		600	330	2648	0	3578			-10.5	4.9	11.2
90	18	male	24	Left							2	21		3.9	33.5	37.5	5.6	141.1	40	9.9	50.8	195		2	35.6	36.5	6.4	83.3	77	11.8	59	200		330	0	1160	480	1970	Jogging		8.6	10.7	37.9
91	19	male	12	Left							2	25		3.7	12.3	35.1	3.4	135.8	25	5.8	98.4	59		8.2	15.7	36.7	3.1	145.5	21	6.1	98.4	62		297	0	2166	0	2463			2.9	1.1	16.5
